# Supplementary material for: Intravenous infusion of nicotinamide adenine dinucleotide (NAD+) versus nicotinamide riboside (NR): a retrospective tolerability pilot study in a real-world setting
Source: Front Aging. 2026 Feb 2;7:1652582. doi: 10.3389/fragi.2026.1652582 (PMC12907335; doi:10.3389/fragi.2026.1652582)
Supplement: Supplementary file 2 [file Supplementaryfile2.xlsx]

## Sheet: Sheet1
Supplementary Material 2 Unusable results from dried blood spot testing.
Treatment	Test_result	Test_value
NR	ABN	27.13
NAD	NORM	19.67
NAD	INCOMP
NAD	NORM	22.15
NR	INCOMP
NR	ABN	28.94
NAD	NORM	18.19
NR	INCOMP
NR	ABN	27.81
NAD	INCOMP
NAD	NORM	22.44
NAD	INCOMP
NR	INCOMP
NR	INCOMP
NAD	INCOMP
NR	INCOMP
NAD	INCOMP
NR	INCOMP
NR	INCOMP
NR	INCOMP
NR	INCOMP
NR	INCOMP
NR	INCOMP
NAD	INCOMP
NAD	INCOMP
NR	INCOMP
NAD	INCOMP
NAD	INCOMP
NR	INCOMP
NAD	INCOMP
NR	INCOMP
NR	INCOMP
NAD	INCOMP
NAD	ABN	25.39
NR	INCOMP
NAD	INCOMP
NR	ABN	25.77
NR	ABN	28.18
NR	ABN	28
NAD	INCOMP
NR	ABN	27.45
NAD	INCOMP
NR	NORM	20.76
NR	INCOMP
NAD	INCOMP
